# Supplementary material for: Extracellular Vesicles from Lactobacillus rhamnosus BS-Pro-08, Kefir Grain, Suppress Adipogenesis and Enhance Lipolysis in Adipocytes
Source: Int J Mol Sci. 2025 Dec 4;26(23):11732. doi: 10.3390/ijms262311732 (PMC12692708; doi:10.3390/ijms262311732)
Supplement: Supplementary file 1 [file ijms-26-11732-s001.zip]

Archive with 1 entries (1 files):
- ijms-3998273-supplementary.pdf
